# Supplementary material for: Revolutionizing Molecular cloning: Introducing FastCloneAssist, a Streamlined Python tool for optimizing primer design in restriction & ligation-independent PCR cloning
Source: PLoS One. 2025 Mar 13;20(3):e0306950. doi: 10.1371/journal.pone.0306950 (PMC11906075; doi:10.1371/journal.pone.0306950)
Supplement: S1 File — (TXT) [file pone.0306950.s001.txt]

Example Report for FC_Class 1.txt

______________________________________________________________


Thanks for using FastCloneAssist Primer Tool!

    Report:
Please find pairs of Primers to do your Fast_cloning PCR.

    Warring: None
    


    Vector specific Primer Pair:-
    ======================================================

        Vect.Primer_F:
        5' ACTCTGTCAAGATGGACCGGAAGGTTG 3'
        Primer length: 27
        Tm is: 60.17 Degree Celsius

        Vect.Primer_R:
        5' TTTTACTTTCTTTTTTGTATCATTCATATAAATGATATCATCC 3'
        Primer length: 43
        Tm is: 55 Degree Celsius

    Insert specific Primer Pair:-
    ======================================================
        
        InsertPrimer_F:
        5' AAAAAAGAAAGTAAAAgcgcactggcagggattatttat 3'
        Primer length: 39
        Tm for matching to insert seq is: 56 Degree Celsius
        Tm for full-length is: 61.31 Degree Celsius

        InsertPrimer_R:
        5' TCCATCTTGACAGAGTtgccagtattaataatatcac 3'
        Primer length: 37
        Tm for matching to insert seq is: 43 Degree Celsius
        Tm for full-length is: 58.53 Degree Celsius
    ======================================================

    The new construct sequence: The inserted sequece are in lower case for easy viewing.
        
>Sequence
TTGGCTGAAGCGATGAGGGGGTGGGTACCTTTTGACGAACTGTCAATAATTTCCGCCGGGGAAATCTCAGGTAATGTTCACCAGGCGTTGGATGATATCATTTATATGAATGATACAAAA
AAGAAAGTAAAAgcgcactggcagggattatttatcctgtagtcctgcttctgacgacatgtctgtatttgcatatatttggaactcaggttgttccggcattttcaggcatcctgcctg
tagagaaatggcagggcgcaggcaggactatgtattatcttgctgtattcgttcaggattatcttgtcattacactgctgtcttttatgatggtgatattattaatactggcaACTCTGT
CAAGATGGACCGGAAGGTTGCGTCTCTTCTTTGACAGATTTATTCCCTGGTCGATATACAAAACCATTATAGGATGTGGTTTCTTGTTATCACTGGCATCGCTTATTAATGCAGGTATCC
CTGTACCGG


    Protein translations of the Final constructs: 

        Frame 1: 
 >Sequence
LAEAMRGWVPFDELSIISAGEISGNVHQALDDIIYMNDTKKKVKAHWQGLFIL*SCF*RHVCICIYLELRLFRHFQASCL*RNGRAQAGLCIILLYSFRIILSLHCCLL*W*YY*YWQLC
QDGPEGCVSSLTDLFPGRYTKPL*DVVSCYHWHRLLMQVSLYRX


        Frame 2: 
 >Sequence
WLKR*GGGYLLTNCQ*FPPGKSQVMFTRRWMISFI*MIQKRK*KRTGRDYLSCSPASDDMSVFAYIWNSGCSGIFRHPACREMAGRRQDYVLSCCIRSGLSCHYTAVFYDGDIINTGNSV
KMDRKVASLL*QIYSLVDIQNHYRMWFLVITGIAY*CRYPCTG


        Frame 3: 
 >Sequence
G*SDEGVGTF*RTVNNFRRGNLR*CSPGVG*YHLYE*YKKESKSALAGIIYPVVLLLTTCLYLHIFGTQVVPAFSGILPVEKWQGAGRTMYYLAVFVQDYLVITLLSFMMVILLILATLS
RWTGRLRLFFDRFIPWSIYKTIIGCGFLLSLASLINAGIPVPX
 

        -------- For Record Keeping ----------

        
    Your Input sequences are copied below in the format of- 
        
'Vector_part1+INSERT+Vector_part2':


        Vector Part 1:
        >Sequence
TTGGCTGAAGCGATGAGGGGGTGGGTACCTTTTGACGAACTGTCAATAATTTCCGCCGGGGAAATCTCAGGTAATGTTCACCAGGCGTTGGATGATATCATTTATATGAATGATACAAAA
AAGAAAGTAAAA


        Insert Sequence:
        >Sequence
gcgcactggcagggattatttatcctgtagtcctgcttctgacgacatgtctgtatttgcatatatttggaactcaggttgttccggcattttcaggcatcctgcctgtagagaaatggc
agggcgcaggcaggactatgtattatcttgctgtattcgttcaggattatcttgtcattacactgctgtcttttatgatggtgatattattaatactggca


        Vector Part 2:
        >Sequence
ACTCTGTCAAGATGGACCGGAAGGTTGCGTCTCTTCTTTGACAGATTTATTCCCTGGTCGATATACAAAACCATTATAGGATGTGGTTTCTTGTTATCACTGGCATCGCTTATTAATGCA
GGTATCCCTGTACCGG

        
