# Supplementary material for: Revolutionizing Molecular cloning: Introducing FastCloneAssist, a Streamlined Python tool for optimizing primer design in restriction & ligation-independent PCR cloning
Source: PLoS One. 2025 Mar 13;20(3):e0306950. doi: 10.1371/journal.pone.0306950 (PMC11906075; doi:10.1371/journal.pone.0306950)
Supplement: S2 File — (TXT) [file pone.0306950.s002.txt]

Example Report for FC_Class 2
_________________________________________________________


Thanks for using FastCloneAssist Primer Tool!

Report: Your primers for performing Fast Cloning PCR to either delete, insert, or delete and insert at a specified location..

Warning: None

=====================================================================

Forward primer:
 5' ggttctccaggttctACTTTATCTCGTTGGACTGGTCGTTTA 3'
Tm based on total length of the primer is: 65.03 Degree Celsius
Tm for matching seq is: 56 Degree Celsius
Forward primer length is: 42 bp

Reverse primer:
 5' TagaacctggagaaccTTTAACTTTTTTTTTAGTATCATTCATATAAATAATATCATCTAAAGC 3'
Tm based on total length of the primer is: 61.32 Degree Celsius
Tm for matching seq is: 55 Degree Celsius
Reverse primer length is: 64 bp
=====================================================================

The modified Chimera gene sequence:
>Sequence
AGCAGCGGCGAGAATCTTTATTTTCAGGGCCATATGAAAGAAAAATTAAATCGTTTATTATTTACTTCTAAAACTCGTATGCGTGTTTTTTCTAAATTATCTCGTTATTTATCTAATGGT
GTTCCTGTTACTTTTGCTTTAGCTGAATTATATAAATTTACTTCTGATGAAGGTCGTAAAAAAGATAATCCTGATGCTTTTGCTTTACAACGTTGGTTAATTGCTGTTCGTAATGGTAAA
ACTTTAGCTGAAGCTATGCGTGGTTGGGTTCCTTTTGATGAATTATCTATTATTTCTGCTGGTGAAATTTCTGGTAATGTTCATCAAGCTTTAGATGATATTATTTATATGAATGATACT
AAAAAAAAAGTTAAAggttctccaggttctACTTTATCTCGTTGGACTGGTCGTTTACGTTTATTTTTTGATCGTTTTATTCCTTGGTCTATTTATAAAACTATTATTGGTTGTGGTTTT
TTATTATCTTTAGCTTCTTTAATTAATGCTGGTATTCCTGTTCCTGAAGCTTTACGTATTATTATGAAAACTGCTTCTCCTTGGTATAAAGAACGTTTAGTTGCTATTCGTTATCGTTTA
TTAAATGGTGAACGTAATTTAGGTGAAGCTTTAAATTCTTCTGGTTATATTTTTCCTTCTAAACAAATGATTATGGATTTACGTTCTTATGCTGCTTTAGGTGGTTTTGATGAAATGTTA
AATAAATTATCTGTTCAATGGCAAGATGATTCTGTTGCTTATATTACTAAACAAATGACTTAACTCGAGCACCACCACCACCACCACTGAGATCCGGCTGCTAACAAAGCCCGAAAGGAA
GCTGA

length = 845bp

Final Sequence Translation, Frame 1:
>Sequence
SSGENLYFQGHMKEKLNRLLFTSKTRMRVFSKLSRYLSNGVPVTFALAELYKFTSDEGRKKDNPDAFALQRWLIAVRNGKTLAEAMRGWVPFDELSIISAGEISGNVHQALDDIIYMNDT
KKKVKGSPGSTLSRWTGRLRLFFDRFIPWSIYKTIIGCGFLLSLASLINAGIPVPEALRIIMKTASPWYKERLVAIRYRLLNGERNLGEALNSSGYIFPSKQMIMDLRSYAALGGFDEML
NKLSVQWQDDSVAYITKQMT*LEHHHHHH*DPAANKARKEAX


Final Sequence Translation, Frame 2:
>Sequence
AAARIFIFRAI*KKN*IVYYLLLKLVCVFFLNYLVIYLMVFLLLLL*LNYINLLLMKVVKKIILMLLLYNVG*LLFVMVKL*LKLCVVGFLLMNYLLFLLVKFLVMFIKL*MILFI*MIL
KKKLKVLQVLLYLVGLVVYVYFLIVLFLGLFIKLLLVVVFYYL*LL*LMLVFLFLKLYVLL*KLLLLGIKNV*LLFVIVY*MVNVI*VKL*ILLVIFFLLNK*LWIYVLMLL*VVLMKC*
INYLFNGKMILLLILLNK*LNSSTTTTTTEIRLLTKPERKLX


Final Sequence Translation, Frame 3:
>Sequence
QRRESLFSGPYERKIKSFIIYF*NSYACFF*IISLFI*WCSCYFCFS*II*IYF**RS*KR*S*CFCFTTLVNCCS*W*NFS*SYAWLGSF**IIYYFCW*NFW*CSSSFR*YYLYE*Y*
KKS*RFSRFYFISLDWSFTFIF*SFYSLVYL*NYYWLWFFIIFSFFN*CWYSCS*SFTYYYENCFSLV*RTFSCYSLSFIKW*T*FR*SFKFFWLYFSF*TNDYGFTFLCCFRWF**NVK
*IICSMAR*FCCLYY*TNDLTRAPPPPPLRSGC*QSPKGS*X


----------For The Record Keeping-------------
Your Input sequence after partition are: 
Sequence Part 1: 
>Sequence
AGCAGCGGCGAGAATCTTTATTTTCAGGGCCATATGAAAGAAAAATTAAATCGTTTATTATTTACTTCTAAAACTCGTATGCGTGTTTTTTCTAAATTATCTCGTTATTTATCTAATGGT
GTTCCTGTTACTTTTGCTTTAGCTGAATTATATAAATTTACTTCTGATGAAGGTCGTAAAAAAGATAATCCTGATGCTTTTGCTTTACAACGTTGGTTAATTGCTGTTCGTAATGGTAAA
ACTTTAGCTGAAGCTATGCGTGGTTGGGTTCCTTTTGATGAATTATCTATTATTTCTGCTGGTGAAATTTCTGGTAATGTTCATCAAGCTTTAGATGATATTATTTATATGAATGATACT
AAAAAAAAAGTTAAA


Sequence Part 2: 
>Sequence
ACTTTATCTCGTTGGACTGGTCGTTTACGTTTATTTTTTGATCGTTTTATTCCTTGGTCTATTTATAAAACTATTATTGGTTGTGGTTTTTTATTATCTTTAGCTTCTTTAATTAATGCT
GGTATTCCTGTTCCTGAAGCTTTACGTATTATTATGAAAACTGCTTCTCCTTGGTATAAAGAACGTTTAGTTGCTATTCGTTATCGTTTATTAAATGGTGAACGTAATTTAGGTGAAGCT
TTAAATTCTTCTGGTTATATTTTTCCTTCTAAACAAATGATTATGGATTTACGTTCTTATGCTGCTTTAGGTGGTTTTGATGAAATGTTAAATAAATTATCTGTTCAATGGCAAGATGAT
TCTGTTGCTTATATTACTAAACAAATGACTTAACTCGAGCACCACCACCACCACCACTGAGATCCGGCTGCTAACAAAGCCCGAAAGGAAGCTGA
 

The chosen deletion region length = 21bp 
Deleted sequence: 
GGTTCTGGTTCTGGTTCTGGT

The provided insert sequence is:
ggttctccaggttct
length = 15bp
